# Supplementary material for: Molecular Mechanism of Exogenous GABA in Regulating Salt Tolerance in Tomato (Solanum lycopersicum L.)
Source: Int J Mol Sci. 2025 May 27;26(11):5145. doi: 10.3390/ijms26115145 (PMC12154988; doi:10.3390/ijms26115145)
Supplement: Supplementary file 1 [file ijms-26-05145-s001.zip]

Archive with 1 entries (1 files):
- ijms-3600106-supplementary.pdf
